# Supplementary material for: Immunotherapy targeting drug-tolerant Mycobacterium tuberculosis persisters accelerates tuberculosis cure in preclinical models
Source: J Clin Invest. 2026 Feb 3;136(7):e196648. doi: 10.1172/JCI196648 (PMC13038216; doi:10.1172/JCI196648)
Supplement: Supporting data values [file jci-136-196648-s178.xlsx]

## Sheet: Figure 1b
Control	RHZE	MIP-3α/ESAT-6 IN & RHZE	relMtbIN & RHZE	MIP-3α/relMtbIM & RHZE	MIP-3α/relMtbIN & RHZE
6.67796	4.06464	4.25953	3.55361	3.53271	2.97533
6.63871	4.01378	4.01541	3.5891	3.34439	3.04693
6.80273	4.00944	4.10204	3.34242	3.93506	3.05222
6.47617	4.49397	4.0583	3.67915	3.97497	3.04139
6.61909	4.34354	4.03283	3.69551	3.87065	3.00921

## Sheet: Figure 1d
Control	RHZE	IN MIP-3α/relMtb & RHZE
72599150142	0	0
69500000000	14.0488	0
74600000000	0	67.3077
69900000000	13.9796	63.8095
75100000000	326.027	0
79246000000	8.83065	0
94000000000	8.35938	0
	0	0
73200000000	15.241	0
68000000000	0	0
39100000000	7.46429	19.7951
74700000000	0	0
48800000000	0	0
82200000000	0	0
99300000000	38.75	0
94700000000	168.409	0
105000000000	0	0
100000000000	251.613	0
81100000000	0	0
97000000000	10.9709	0
	323.077	15.6875
	0	0
	14.4872	11.4205
	0	12.7586
	0	0
	18.3537	0
	0	18.8356
	0
	30.3145	0
	0	0
	29.6774	0
	35.8333	7.95455
	0	0
	0	0
	0	14.0936
	21.6568	9.08088
	0	15.6494
	0	0
	0	7.60736
	0	0
	0	37.7246
	0	0
	0	13.5811
	0	0
	0	10.8929
	0	0
	0	0
	21.9417	0
	0
	12.9885	14.0132
	72.4359	0
	0	0
	0	0
	0	0
	0	0
		0

## Sheet: Figure 1e
Control	RHZE	IN MIP-3α/relMtb & RHZE
0.415608	0.045353	0.010376
0.474022	0.02965	0.017232
0.309551	0.039945	0.042827
0.300443	0.051937	0.021682
0.456408	0.061773	0.039787
0.306345	0.035532	0.032433
0.322463	0.062872	0.01595
0.534525	0.110407	0.046582
0.457441	0.109476	0.035047
	0.139475	0.019952
	0.078518	0.018892
	0.04707	0.024565
	0.060986	0.017164
	0.057029	0.018328
	0.024994	0.026839
	0.014597	0.035976
	0.080613	0.035136
	0.056113	0.01202
	0.025222	0.066119
	0.037134	0.021343
	0.067103	0.01601
	0.027854	0.009563
	0.019535	0.020892
	0.040787	0.029628
	0.052065	0.012487
		0.005088
		0.015543

## Sheet: Figure 1f
Control	RHZE	IN MIP-3α/relMtb & RHZE
600102	49559	10953
680018	21572.2	21233
448130	29374.7	30010.3
288482	36572.7	20419.7
654896	64831.8	22696.6
592929	40567.8	25469.5
242554	31731.5	31417.5
424580	56296.9	26813.7
536552	83439.4	19423.7
	92736.5	14841.7
	65421.2	28283
	48022.4	70560
	50440.2	22578.5
	59154	13314
	21499	20809.4
	14225	39995.2
	58818	15985
	39774.3	14283
	117535	49193
	21741.4	14948.3
	126402	68517
	28831	12617
	19323.8	25587.8
	24486.5	16423.4
	30179.8	12620.2
		11859
		23738

## Sheet: Figure 2b
Treatment (weeks)	Control																				RHZE																				MIP-3α/relMtbIN & RHZE
-4						425	100	100	110	440	325.1	115.1	140	109.9	269.8	359.7	385	439.5	335	424.6						425	100	100	110	440	325.1	115.1	140	109.9	269.8	359.7	385	439.5	335	424.6						425	100	100	110
0						400000	500000	500000	1000000	400000	400000	300000	300000	1000000	400000	2000000	3000000	2000000	2000000	2000000						400000	500000	500000	1000000	400000	400000	300000	300000	1000000	400000	2000000	3000000	2000000	2000000	2000000						400000	500000	500000	1000000
10	3000000	600000	800000	700000	7000000																432.7	480	333.5	382.5	410.4																53.94	44.19	63.19	121.6	145
12	1000000	900000	900000					500000		800000		1000000	1000000	1000000	2000000						296.4	328	222.2	197.2	251.2						407.9	508.3	480.5	333.3	414.5	417.5	630.7	641.2	557.6		0	0	0	0	0
24																															19055	43652	10965	500000	100000	200000	300000	100000	500000	200000	0	0	0	0	0	0	0	0	0
[truncated: 11 more columns]

## Sheet: Figure 2c
RHZE	IN MIP-3α/RelMtb & RHZE
19054.6	0
43651.6	0
10964.8	0
489779	0
125892	0
239883	0
309030	0
120000	0
457088	0
208930	0
23500	0
26500	0
11500	0
24000	0
41500	0
21500	0
43500	0
50000	0
50000	0
45500	0

## Sheet: Figure 2d
RHZE	IN MIP-3α/RelMtb & RHZE
2818.38	0
4365.16	0
2398.83	0
32359.4	0
3950	0
2800	0
4400	0
2400	0
32500	0
1250	0
1300	0
2900	0
3900	0
19000	0
1750	0
4400	0
2800	0
1850	0
48500	0
4450	0

## Sheet: Figure 3&4_6 weeks
	Lungs	%
	Control		RHZE		IN MIP-3α/RelMtb & RHZE				Control		RHZE		IN MIP-3α/RelMtb & RHZE			Control		RHZE		IN MIP-3α/RelMtb & RHZE				Control	RHZE	IN MIP-3α/RelMtb & RHZE								Control	RHZE	IN MIP-3α/RelMtb & RHZE				Control	RHZE	IN MIP-3α/RelMtb & RHZE
	CD3+CD4+IFN-γ	CD3+CD8+IFN-γ	CD3+CD4+IFN-γ	CD3+CD8+IFN-γ	CD3+CD4+IFN-γ	CD3+CD8+IFN-γ			CD3+CD4+TNF-α	CD3+CD8+TNF-α	CD3+CD4+TNF-α	CD3+CD8+TNF-α	CD3+CD4+TNF-α	CD3+CD8+TNF-α		CD3+CD4+IL17-A	CD3+CD8+IL17-A	CD3+CD4+IL17-A	CD3+CD8+IL17-A	CD3+CD4+IL17-A	CD3+CD8+IL17-A			DCs	DCs	DCs								DCs type 1	DCs type 1	DCs type 1				DCs type 2	DCs type 2	DCs type 2
Experimental Samples	0	0	0.04	0.02	0	0			0	0	0.5	0.2	0.95	0.83		0	0	0.2	0.1	1.8	1.22			0	10	10				No activated DCs				0	0	0				0	0	0
	0	0	0	0	0.257	0.17			0	0	0	0	0.77	0.77		0	0	0	0	2	0.97			0	0	20								0	0	18				0	0	10
	0	0	0	0	0.263	0.18			0	0	0	0	0.66	0.66		0	0	0	0	2.2	0.86			8	5	28								0	0	12				0	0	20
	0	0	0	0	0.4	0.3			0	0	0	0	0.7	0.8		0	0	0	0	2	0.52			0	0	28								0	0	4				0	0	40
	0	0	0	0	0.43	0.3			0	0	0	0	0.9	0.7		0	0	0	0	2.5	1			0	0	10								0	0	7				0	0	30
Unstimulated	0	0	0	0	0	0			0	0	0	0	0	0		0	0	0	0	0	0
	0	0	0	0	0	0			0	0	0	0	0	0		0.05	0	0	0	0.05	0
	0	0	0	0	0	0			0	0	0	0	0	0		0	0	0	0	0	0
	LNs	%
	Control		RHZE		IN MIP-3α/RelMtb & RHZE				Control		RHZE		IN MIP-3α/RelMtb & RHZE			Control		RHZE		IN MIP-3α/RelMtb & RHZE				Control	RHZE	IN MIP-3α/RelMtb & RHZE								Control	RHZE	IN MIP-3α/RelMtb & RHZE				Control	RHZE	IN MIP-3α/RelMtb & RHZE
	CD3+CD4+IFN-γ	CD3+CD8+IFN-γ	CD3+CD4+IFN-γ	CD3+CD8+IFN-γ	CD3+CD4+IFN-γ	CD3+CD8+IFN-γ			CD3+CD4+TNF-α	CD3+CD8+TNF-α	CD3+CD4+TNF-α	CD3+CD8+TNF-α	CD3+CD4+TNF-α	CD3+CD8+TNF-α		CD3+CD4+IL17-A	CD3+CD8+IL17-A	CD3+CD4+IL17-A	CD3+CD8+IL17-A	CD3+CD4+IL17-A	CD3+CD8+IL17-A			DCs	DCs	DCs								DCs type 1	DCs type 1	DCs type 1				DCs type 2	DCs type 2	DCs type 2
Experimental Samples	0	0	0	0	0.31	0.1			0	0	0	0	0.05	0		0	0	0.14	0	0.356	0			2	5	15				No activated DCs				0.5	1	9				0.2	0.41	3
	0	0	0.11	0.11	0.24	0.2			0	0	0	0	0.04	0.05		0	0	0.1	0	0.2	0			0	4	5								0	1.2	4				0.1	0.5	2
	0	0	0.033	0.057	0.34	0.23			0	0	0	0	0.1	0.05		0	0	0.2	0	0.4	0			1	4	3								0	7	7				0.2	1	2
																								2	3	7								0	0	7				0.3	0	1
Unstimulated	0	0	0	0	0	0			0	0	0	0	0	0		0	0	0	0	0	0
	0	0	0	0	0	0			0	0	0	0	0	0		0	0	0	0	0	0
	0	0	0	0	0	0			0	0	0	0	0	0		0	0	0	0	0	0
	Spleen	%
	Control		RHZE		IN MIP-3α/RelMtb & RHZE				Control		RHZE		IN MIP-3α/RelMtb & RHZE			Control		RHZE		IN MIP-3α/RelMtb & RHZE				Control	RHZE	MIP-3α/RelMtb & RHZE			Control	RHZE	MIP-3α/RelMtb & RHZE			Control	RHZE	MIP-3α/RelMtb & RHZE				Control	RHZE	MIP-3α/RelMtb & RHZE
	CD3+CD4+IFN-γ	CD3+CD8+IFN-γ	CD3+CD4+IFN-γ	CD3+CD8+IFN-γ	CD3+CD4+IFN-γ	CD3+CD8+IFN-γ			CD3+CD4+TNF-α	CD3+CD8+TNF-α	CD3+CD4+TNF-α	CD3+CD8+TNF-α	CD3+CD4+TNF-α	CD3+CD8+TNF-α		CD3+CD4+IL17-A	CD3+CD8+IL17-A	CD3+CD4+IL17-A	CD3+CD8+IL17-A	CD3+CD4+IL17-A	CD3+CD8+IL17-A			DCs	DCs	DCs			activated DCs	activated DCs	activated DCs			DCs type 1	DCs type 1	DCs type 1				DCs type 2	DCs type 2	DCs type 2
Experimental Samples	0	0	0.094	0.072	0.3	0					0	0.06	0.3	0.2		0.61	0	1.78	0.29	1.22	0.11			0	0	12.9			0	0	32.2			0	0	10				0	0	8
	0	0	0.086	0.08	0.3	0			0	0.035	0.02	0.04	0.3	0.3		0.21	0.1	0.3	0.24	1.66	0.097			0	0	18.74			0	0	36.7			0	0	0				0	0	0
	0	0	0	0	0.8	0.1			0	0.099	0.15	0	0.7	0.2		0.68	0.2	0.41	0	1.78	0.06			0	0	18.8			0	0	20			0	0	5				0	0	5
	0	0	0	0.061	0.25	0.13			0	0	0.03	0	0.43	0.5		0.37	0.11	0.88	0.12	1.05	0.033			0	1.94	13.45			0	0	20			0	0	5				0	0	5
	0	0	0.063	0	0.2	0.15			0	0	0	0.03	0.9	0.8		0.26	0.055	0.76	0.026	1.26	0.1			0	1.13	18.16			0	10	15			0	0	0				0	0	0
Unstimulated	0	0	0	0	0	0			0	0	0	0	0	0		0.05	0	0	0	0.05	0
	0	0	0	0	0	0			0	0	0	0	0	0		0	0.1	0	0.05	0	0
	0	0	0	0	0	0			0	0	0	0	0	0		0	0	0	0	0	0.05
	BAL
	Control		RHZE		IN MIP-3α/relMtb& RHZE				Control		RHZE		IN MIP-3α/relMtb& RHZE			Control		RHZE		IN MIP-3α/relMtb& RHZE				Control	RHZE	IN MIP-3α/relMtb& RHZE
	CD3+CD4+IFN-γ	CD3+CD8+IFN-γ	CD3+CD4+IFN-γ	CD3+CD8+IFN-γ	CD3+CD4+IFN-γ	CD3+CD8+IFN-γ			CD3+CD4+TNF-α	CD3+CD8+TNF-α	CD3+CD4+TNF-α	CD3+CD8+TNF-α	CD3+CD4+TNF-α	CD3+CD8+TNF-α		CD3+CD4+IL-17A	CD3+CD8+IL-17A	CD3+CD4+IL-17A	CD3+CD8+IL-17A	CD3+CD4+IL-17A	CD3+CD8+IL-17A			DCs	DCs	DCs				No activated DCs
Experimental Samples	0	0	0.05	0.08	0.25	0.3			0.2	0	0.1	0.2	0.4	0.25		0	0	0.08	0.03	0.25	0.1			0.41	4	10
	0	0	0.1	0.15	0.2	0.15			0.1	0.01	0.125	0.05	0.3	0.28		0	0	0.12	0.02	0.19	0.08			1.8	3	7
	0	0	0.1	0.1	0.2	0.15			0.1	0.05	0.12	0.05	0.3	0.22		0	0	0.05	0.03	0.28	0.08			1	3	12
	0	0							0	0						0	0							1
Unstimulated	0	0	0	0	0	0			0	0	0	0	0	0		0	0	0	0	0	0
	0	0	0	0	0	0			0	0	0	0	0	0		0	0	0	0	0	0
	0	0	0	0	0	0			0	0	0	0	0	0		0	0	0	0	0	0
	PBMC
	Control		RHZE		IN MIP-3α/relMtb& RHZE				Control		RHZE		IN MIP-3α/relMtb& RHZE			Control		RHZE		IN MIP-3α/relMtb& RHZE				Control	RHZE	IN MIP-3α/relMtb& RHZE
	CD3+CD4+IFN-γ	CD3+CD8+IFN-γ	CD3+CD4+IFN-γ	CD3+CD8+IFN-γ	CD3+CD4+IFN-γ	CD3+CD8+IFN-γ			CD3+CD4+TNF-α	CD3+CD8+TNF-α	CD3+CD4+TNF-α	CD3+CD8+TNF-α	CD3+CD4+TNF-α	CD3+CD8+TNF-α		CD3+CD4+IL-17A	CD3+CD8+IL-17A	CD3+CD4+IL-17A	CD3+CD8+IL-17A	CD3+CD4+IL-17A	CD3+CD8+IL-17A			pre-DCs	pre-DCs	pre-DCs
Experimental Samples	0	0	0	0	0.1	0.03			0	0	0	0	0.2	0.1		0	0	0.1	0	0.2	0.1			0.001	0.05	0.3
	0	0	0	0	0.07	0.04			0	0	0	0	0.2	0.1		0	0	0.1	0	0.15	0.05			0	0.05	0.1
	0	0	0	0	0.04	0.04			0	0	0.08	0	0.1	0.1		0	0	0.05	0	0.2	0			0	0.01	0.1
	0	0	0	0	0.05	0.03			0	0	0.1	0	0.18	0.1		0	0	0.5	0	0.2	0			0	0	0.4
	0	0							0	0						0	0							0
Unstimulated	0	0	0	0	0	0			0	0	0	0	0	0		0	0	0	0	0	0
	0	0	0	0	0	0			0	0	0	0	0	0		0	0	0	0	0	0
	0	0	0	0	0	0			0	0	0	0	0	0		0	0	0	0	0	0

## Sheet: Figure 3&4-12 weeks
	Lungs
	Control		RHZE		IN MIP-3α/RelMtb & RHZE				Control		RHZE		IN MIP-3α/RelMtb & RHZE				Control		RHZE		IN MIP-3α/RelMtb & RHZE				Control	RHZE	IN MIP-3α/RelMtb & RHZE				Control	RHZE	IN MIP-3α/RelMtb & RHZE			Control	RHZE	IN MIP-3α/RelMtb & RHZE			Control	RHZE	IN MIP-3α/RelMtb & RHZE
	CD3+CD4+IFN-γ	CD3+CD8+IFN-γ	CD3+CD4+IFN-γ	CD3+CD8+IFN-γ	CD3+CD4+IFN-γ	CD3+CD8+IFN-γ			CD3+CD4+TNF-α	CD3+CD8+TNF-α	CD3+CD4+TNF-α	CD3+CD8+TNF-α	CD3+CD4+TNF-α	CD3+CD8+TNF-α			CD3+CD4+IL17-A	CD3+CD8+IL17-A	CD3+CD4+IL17-A	CD3+CD8+IL17-A	CD3+CD4+IL17-A	CD3+CD8+IL17-A			DCs	DCs	DCs				activated DCs	activated DCs	activated DCs			DCs 1	DCs 1	DCs 1			Dcs 2	Dcs 2	Dcs 2
experimental Samples	0	0	0.085	0.075	0	0			0	0	2	0.644	3.83	3.33			0	0	1.5	0.5	3.33	3			0	18.2	11.1				0	0	0			0	0	0			0	0	0
	0	0	0	0	0.457	0.357			0	0	0	0	2.67	1.97			0	0	0	0	2.86	1.97			0	0	25				0	0	22			0	0	18			0	0	12
	0	0	0	0	0.463	0.363			0	0	0	0	2.86	2.86			0	0	0	0	2.96	2.96			14.3	6.25	30				0	0	66			0	0	20			0	0	25
	0	0	0	0	0.8	0.6			0	0	0	0	3.37	2.87			0	0	0	0	3.17	2.57			0	0	0				0	0	30			0	0	40			0	0	48
	0	0	0	0	0.83	0.6			0	0	0	0	3.52	3.52			0	0	0	0	3.32	3.22			0	0	0				0	0	38			0	0	35			0	0	31
	0	0	0	0	0	0			0	0	0	0	3.53	3.63			0	0	0	0	3.33	3.33			3.33	0	33.3				0	0	42			0	0	25			0	0	22
	0	0	0	0	0.67	0.5			0	0	0	0	0	0			0	0	0	0	0	0			4.55	0	14.3				0	0	0			0	0	0			0	0	25
	0	0	0	0	0	0			0	0	0	0	0	0			0	0	0	0	0	0			0	0					0	0	0			0	0	0			0	0	0
	0	0	0	0					0	0							0	0							0						0					0					0
Unstimulated	0	0	0	0	0	0			0	0	0	0	0	0			0	0	0	0	0.1	0
	0	0	0	0	0	0			0	0	0	0	0	0			0	0	0.15	0	0	0
	0	0	0	0	0	0			0	0	0	0	0	0			0	0	0.1	0	0.1	0
	Spleen
experimental samples	Control		RHZE		IN MIP-3α/RelMtb & RHZE				Control		RHZE		IN MIP-3α/RelMtb & RHZE				Control		RHZE		IN MIP-3α/RelMtb & RHZE				Control	RHZE	MIP-3α/RelMtb & RHZE				Control	RHZE	MIP-3α/RelMtb & RHZE			Control	RHZE	MIP-3α/RelMtb & RHZE			Control	RHZE	MIP-3α/RelMtb & RHZE
	CD3+CD4+IFN-γ	CD3+CD8+IFN-γ	CD3+CD4+IFN-γ	CD3+CD8+IFN-γ	CD3+CD4+IFN-γ	CD3+CD8+IFN-γ			CD3+CD4+TNF-α	CD3+CD8+TNF-α	CD3+CD4+TNF-α	CD3+CD8+TNF-α	CD3+CD4+TNF-α	CD3+CD8+TNF-α			CD3+CD4+IL17-A	CD3+CD8+IL17-A	CD3+CD4+IL17-A	CD3+CD8+IL17-A	CD3+CD4+IL17-A	CD3+CD8+IL17-A			DCs	DCs	DCs				activated DCs	activated DCs	activated DCs			DCs 1	DCs 1	DCs 1			Dcs 2	Dcs 2	Dcs 2
	0.12	0.022	0.094	0.072	0.32	0			0	0	0	0.072	0.25	0			0.61	0	1.78	0.29	0.22	0.11			0	0	18.9				0	0	72.2			0	0	0			0	0	72.2
	0.12	0.063	0.086	0.08	0.28	0.032			0	0.035	0.043	0.08	0.24	0.032			0.21	0.1	0.3	0.24	1.66	0.097			0	0	8.74				0	0	66.7			0	0	0			0	0	88.9
	0	0.044	0	0	0.96	0.3			0.2	0.099	0.25	0	0.68	0.15			0.68	0.2	0.41	0	1.78	0.61			0	0	18.8				0	0	50			0	0	0			0	0	33.3
	0.041	0	0	0.061	0.43	0			0.28	0.11	0.052	0	0.43	0.099			0.37	0.11	0.88	0.12	1.05	0.033			0	2.94	3.45				0	0	50			0	0	0			0	0	50
	0	0.014	0.063	0	0.43	0.27			0	0.16	0	0.026	0.086	0.1			0.26	0.055	0.76	0.026	0.26	0.1			0	5.13	8.16				0	50	25			0	0	0			0	0	50
	0	0	0	0.16	0.78	0.099			0	0	0	0	0.78	0			0.12	0	0	0.21	1.56	0			0	0.96	26.7				0	0	50			0	0	0			0	0	75
	0	0	0.17	0	0.62	0.14			0	0	0	0.025	1.5	0.58			0	0	0	0.025	2.31	1.234			0	2.27	25				0	0	12.5			0	0	0			20	20	12.5
	0	0.043	0	0	0.39	0.62			0.086	0	0	0	1.74	0.59			0.25	0	0	0	2.79	1.06			0.8	0	19.2				0	0	0			0	0	0			0	20	20
	0	0.19	0	0	0.98	0.27			0	0.19	0	0	0.16	0.048			0.24	0	0	0	2.94	0.048			0	0	24.3				0	0	33.3			0	0	0			0	0	88.9
	0	0			1.03	0.85			0	0.039			1.38	0.7			0.124	0.12			1.76	0.7			0		20				0		0			0		0			0		42.9
Unstimulated	0	0	0	0	0	0			0	0	0	0	0	0			0.05	0	0	0	0	0
	0	0	0	0	0	0			0	0	0	0	0	0			0.05	0	0.05	0	0.05	0
	0	0	0	0	0	0			0	0	0	0	0	0			0	0	0.05	0	0.05	0
	LN
experimental samples	Control		RHZE		IN MIP-3α/RelMtb & RHZE				Control		RHZE		IN MIP-3α/RelMtb & RHZE				Control		RHZE		IN MIP-3α/RelMtb & RHZE				Control	RHZE	MIP-3α/RelMtb & RHZE							Control	RHZE	MIP-3α/RelMtb & RHZE				Control	RHZE	MIP-3α/RelMtb & RHZE
	CD3+CD4+IFN-γ	CD3+CD8+IFN-γ	CD3+CD4+IFN-γ	CD3+CD8+IFN-γ	CD3+CD4+IFN-γ	CD3+CD8+IFN-γ			CD3+CD4+TNF-α	CD3+CD8+TNF-α	CD3+CD4+TNF-α	CD3+CD8+TNF-α	CD3+CD4+TNF-α	CD3+CD8+TNF-α			CD3+CD4+IL17-A	CD3+CD8+IL17-A	CD3+CD4+IL17-A	CD3+CD8+IL17-A	CD3+CD4+IL17-A	CD3+CD8+IL17-A			DCs	DCs	DCs				No activated DCs were identified			DCs type 2	DCs type 2	DCs type 2				DCs type 2	DCs type 2	DCs type 2
	0.024	0.044	0	0	0.61	0.71			0	0	0	0	0.15	0.11			0	0	0.24	0	1.256	0			9.1	17.8	29.1							1.93	2.28	19.8				1.92	2.41	6.3
	0	0	0.11	0.11	0.57	0.33			0	0	0.025	0	0.26	0.25			0	0	0.256	0	1	0			13.1	14.8	18.78							0	2.25	4.76				0	0	7.14
	0	0	0.233	0.057	0.56	0.56			0	0	0	0	0.43	0.18			0.465	0	0.65	0	2.02	0			12.76	14.1	31.5							0	3.38	35.7				1	0	5.22
	0	0	0.095	0.052	0.62	0.55			0	0	0.081	0	0.54	0.19			0.476	0	0	0	1.25	0			13.7	11	19.8							0	0	6				0	0	5.35
Unstimulated	0	0	0	0	0	0			0	0	0	0	0	0			0	0	0	0	0	0
	0	0	0	0	0	0			0	0	0	0	0	0			0.05	0	0	0	0.05	0
	0	0	0	0	0	0			0	0	0	0	0	0			0	0	0	0	0	0
	BAL
experimental samples	Control		RHZE		IN MIP-3α/RelMtb & RHZE				Control		RHZE		IN MIP-3α/RelMtb & RHZE				Control		RHZE		IN MIP-3α/RelMtb & RHZE				Control	RHZE	IN MIP-3α/relMtb & RHZE
	CD3+CD4+IFN-γ	CD3+CD8+IFN-γ	CD3+CD4+IFN-γ	CD3+CD8+IFN-γ	CD3+CD4+IFN-γ	CD3+CD8+IFN-γ			CD3+CD4+TNF-α	CD3+CD8+TNF-α	CD3+CD4+TNF-α	CD3+CD8+TNF-α	CD3+CD4+TNF-α	CD3+CD8+TNF-α			CD3+CD4+IL17-A	CD3+CD8+IL17-A	CD3+CD4+IL17-A	CD3+CD8+IL17-A	CD3+CD4+IL17-A	CD3+CD8+IL17-A			DCs	DCs	DCs
	0	0	0.15	0.1	0.45	0.4			0.2	0.089	0.413	0.3	0.69	0.6			0	0	0.1	0.05	0.4	0.2			3.41	9.41	19.8
	0	0	0.03	0.2	0.31	0.3			0.1	0.01	0.225	0.1	0.68	0.7			0	0	0.2	0.05	0.3	0.1			2.8	8.21	19.4
	0	0	0.1	0.1	0.35	0.4			0.1	0.07	0.28	0.1	0.58	0.5			0	0	0.1	0.05	0.3	0.1			4	9.47	15.2
	0	0							0	0							0	0							4
Unstimulated	0	0	0	0	0	0			0	0	0	0	0	0			0	0	0	0	0	0
	0	0	0	0	0	0			0	0	0	0	0	0			0	0	0	0	0	0
	0	0	0	0	0	0			0	0	0	0	0	0			0	0	0	0	0	0
	PBMC
experimental samples	Control		RHZE		IN MIP-3α/RelMtb & RHZE				Control		RHZE		IN MIP-3α/RelMtb & RHZE				Control		RHZE		IN MIP-3α/RelMtb & RHZE				Control	RHZE	IN MIP-3α/relMtb & RHZE
	CD3+CD4+IFN-γ	CD3+CD8+IFN-γ	CD3+CD4+IFN-γ	CD3+CD8+IFN-γ	CD3+CD4+IFN-γ	CD3+CD8+IFN-γ			CD3+CD4+TNF-α	CD3+CD8+TNF-α	CD3+CD4+TNF-α	CD3+CD8+TNF-α	CD3+CD4+TNF-α	CD3+CD8+TNF-α			CD3+CD4+IL17-A	CD3+CD8+IL17-A	CD3+CD4+IL17-A	CD3+CD8+IL17-A	CD3+CD4+IL17-A	CD3+CD8+IL17-A			pre-DCs	pre-DCs	pre-DCs
	0	0	0	0	0.138	0.047			0	0	0	0	0.4	0.2			0	0	0.1	0.05	0.5	0.2			0.001	0.0864	0.9
	0	0	0.01	0	0.098	0.068			0	0	0	0	0.5	0.15			0	0	0.2	0.05	0.3	0.1			0	0.06	0.4
	0	0	0.01	0.02	0.061	0.068			0	0	0.1	0	0.4	0.2			0	0	0.1	0.05	0.3	0.1			0	0.02	0.67
	0	0	0	0	0.05	0.06			0	0	0.1	0	0.5	0.15			0	0	0.1	0.05	0.3	0.1			0.02	0.02	0.167
	0	0							0	0							0	0							0
Unstimulated	0	0	0	0	0	0			0	0	0	0	0	0			0	0	0	0	0	0
	0	0	0	0	0	0			0	0	0	0	0	0			0	0	0	0	0	0
	0	0	0	0	0	0			0	0	0	0	0	0			0	0	0	0	0	0

## Sheet: Figure 5
	%DCs					DCs within 10 um
	RHZE	IN Mip3a/relMtb+RHZE				RHZE	IN Mip3a/relMtb+RHZE
	0.095	0.1				20	45
	0.014	0.36				4	23
	0.047	0.12				16	103
	0.087	0.09				13	44
	0.1					39
	0.08					18

[truncated: 12 more sheets: Figure 6, Figure 7, Figure 8, Supplementary Figure 1, Supplementary Figure 2, Supplementary Figure 3, Supplementary Figure 4, Supplementary Figure 6, Supplementary Figure 7, Supplementary Figure 8, Supplementary Figure 9, Supplementary Figure 10]
